# Supplementary material for: Convergence of the Transcriptional Responses to Heat Shock and Singlet Oxygen Stresses
Source: PLoS Genet. 2012 Sep 13;8(9):e1002929. doi: 10.1371/journal.pgen.1002929 (PMC3441632; doi:10.1371/journal.pgen.1002929)
Supplement: Table S1 — RpoHI and RpoHII target genes. (XLS) [file pgen.1002929.s002.xls]

## Sheet: Sheet1
Mainrole	Subrole	Locus	Gene Symbol	Common Name
RpoHI/II regulon
Energy metabolism	Electron transport	RSP_0100	nuoA	nadh-quinone oxidoreductase chain a
Energy metabolism	Electron transport	RSP_0101	nuoB	nadh-quinone oxidoreductase chain b
Energy metabolism	Electron transport	RSP_0102	nuoCD	nadh-quinone oxidoreductase chain c/d
Energy metabolism	Electron transport	RSP_0103	nuoE	nadh-quinone oxidoreductase chain e
Energy metabolism	Electron transport	RSP_0104	nuoF	nadh-quinone oxidoreductase chain f
Energy metabolism	Electron transport	RSP_0105	nuoG	NADH-quinone oxidoreductase, chain G
Energy metabolism	Electron transport	RSP_0106	nuoH	nadh-quinone oxidoreductase chain h
Energy metabolism	Electron transport	RSP_0107	nuoI	nadh-quinone oxidoreductase chain i
Energy metabolism	Electron transport	RSP_2805	nemA	GTN Reductase
Energy metabolism	Other	RSP_0472		dioxygenase
Protein synthesis/fate	Degradation of proteins, peptides, and glycopeptides	RSP_0665	ftsH	metalloprotease FtsH
Protein synthesis/fate	Degradation of proteins, peptides, and glycopeptides	RSP_1076	sohB	peptidase, family S49
Protein synthesis/fate	Degradation of proteins, peptides, and glycopeptides	RSP_1174	pip	proline iminopeptidase
Protein synthesis/fate	Degradation of proteins, peptides, and glycopeptides	RSP_2710		membrane-associated zinc metalloprotease, putative
Protein synthesis/fate	Degradation of proteins, peptides, and glycopeptides	RSP_2806	lon	ATP-dependent protease La
Protein synthesis/fate	Other	RSP_1825	tldD	TldD protein
Protein synthesis/fate	Protein folding and stabilization	RSP_1207	hslO	chaperonin, 33 kDa
Protein synthesis/fate	Ribosomal proteins: synthesis and modification	RSP_0570		amino acid regulated cytosolic protein
Protein synthesis/fate	Serine family	RSP_2481	cysE	serine O-acetyltransferase
Fatty acid and cell envelope	Biosynthesis	RSP_0473		cardiolipin synthase
Fatty acid and cell envelope	Biosynthesis and degradation of surface polysaccharides and lipopolysaccharides	RSP_2569	sqdB	UDP-sulfoquinovose synthase, chloroplast precursor(Sulfite:UDP-glucose sulfotransferase)
Fatty acid and cell envelope	Other	RSP_3601		esterase
DNA metabolism	DNA replication, recombination, and repair	RSP_2388		nudix domain protein
DNA metabolism	DNA replication, recombination, and repair	RSP_2966	uvrA	excinuclease ABC, A subunit
Central intermediary metabolism	Phosphorus compounds	RSP_0013		polyphosphate kinase 2
Cellular processes	Adaptations to atypical conditions	RSP_2617		methionine-R-sulfoxide reductase
Signal transduction	Two-component systems	RSP_0847		DNA-binding response regulator
Unknown function	Unknown function	RSP_2718		Omp25b
Unknown function	Unknown function	RSP_0011		hydrolase
Unknown function	Unknown function	RSP_0370		Protein of unknown function (DUF1332) superfamily
Unknown function	Unknown function	RSP_1025		Uncharacterized conserved protein
Unknown function	Unknown function	RSP_1239		Tim44 domain protein
Unknown function	Unknown function	RSP_1760		Protein of unknown function (DUF1523) superfamily
Unknown function	Unknown function	RSP_2218		ErfK/YbiS/YcfS/YnhG family protein/Tat domain protein
Unknown function	Unknown function	RSP_2421		TPR domain protein
Unknown function	Unknown function	RSP_2625		nifu-like protein
Unknown function	Unknown function	RSP_2973		bacterioferritin comigratory protein
Unknown function	Unknown function	RSP_3327		Rhomboid family protein
Unknown function	Unknown function	RSP_3599		PhoH family protein
Unknown function	Unknown function	RSP_0870		conserved hypothetical protein
Unknown function	Unknown function	RSP_1026		conserved hypothetical protein
Unknown function	Unknown function	RSP_1421		conserved hypothetical protein
Unknown function	Unknown function	RSP_1840		conserved hypothetical protein
Unknown function	Unknown function	RSP_2261		conserved hypothetical protein
Unknown function	Unknown function	RSP_2265		conserved hypothetical protein
RpoHI regulon
Protein synthesis/fate	Amino acid biosynthesis	RSP_0244		possible glutamine amidotransferase
Protein synthesis/fate	Amino acid biosynthesis	RSP_0377		Putative glutamine synthetase
Protein synthesis/fate	Amino acid biosynthesis	RSP_1475		saccharopine dehydrogenase
Protein synthesis/fate	Degradation of proteins, peptides, and glycopeptides	RSP_0357		HflK protein
Protein synthesis/fate	Degradation of proteins, peptides, and glycopeptides	RSP_0554	htpX	protease heat shock protein
Protein synthesis/fate	Degradation of proteins, peptides, and glycopeptides	RSP_1408	clpB	Chaperone clpB.
Protein synthesis/fate	Degradation of proteins, peptides, and glycopeptides	RSP_1531		ATP-dependent protease hslV
Protein synthesis/fate	Degradation of proteins, peptides, and glycopeptides	RSP_1742		periplasmic serine protease, DO/DeqQ family
Protein synthesis/fate	Degradation of proteins, peptides, and glycopeptides	RSP_2412	pepF	oligoendopeptidase F
Protein synthesis/fate	Degradation of proteins, peptides, and glycopeptides	RSP_2649		peptidase, M48 family
Protein synthesis/fate	Protein and peptide secretion and trafficking	RSP_1169	secA	preprotein translocase, SecA subunit
Protein synthesis/fate	Protein and peptide secretion and trafficking	RSP_1797	yajC	preprotein translocase, YajC subunit
Protein synthesis/fate	Protein and peptide secretion and trafficking	RSP_1798	secD	protein-export membrane protein SecD
Protein synthesis/fate	Protein and peptide secretion and trafficking	RSP_1799	secF	protein-export membrane protein SecF
Protein synthesis/fate	Protein and peptide secretion and trafficking	RSP_1843	ftsY	signal recognition particle-docking protein FtsY
Protein synthesis/fate	Protein and peptide secretion and trafficking	RSP_2540	tatA	Sec-independent protein translocase protein tatA/E homolog.
Protein synthesis/fate	Protein and peptide secretion and trafficking	RSP_2541	tatC	Sec-independent protein translocase TatC
Protein synthesis/fate	Protein folding and stabilization	RSP_1016		heat shock protein, Hsp20 family
Protein synthesis/fate	Protein folding and stabilization	RSP_1173	dnaK	chaperone protein DnaK
Protein synthesis/fate	Protein folding and stabilization	RSP_1532		heat shock protein HslVU, ATPase subunit HslU
Protein synthesis/fate	Protein folding and stabilization	RSP_1572		heat shock protein, Hsp20 family
Protein synthesis/fate	Protein folding and stabilization	RSP_1805	ccmG	Thiol:disulfide interchange protein cycY precursor
Protein synthesis/fate	Protein folding and stabilization	RSP_4043		peptidyl-prolyl cis-trans isomerase, cyclophilin-type
Protein synthesis/fate	Protein modification and repair	RSP_0559	msrA	peptide methionine sulfoxide reductase
Protein synthesis/fate	Protein modification and repair	RSP_0872	def1	peptide deformylase
Protein synthesis/fate	Protein modification and repair	RSP_0873		peptide deformylase
Protein synthesis/fate	Protein modification and repair	RSP_0874		peptide deformylase
Protein synthesis/fate	Protein modification and repair	RSP_0923	map1	methionine aminopeptidase, type I
Protein synthesis/fate	tRNA aminoacylation	RSP_0875	fmt	methionyl-tRNA formyltransferase
Energy metabolism	Amino acids and amines	RSP_3957		4-hydroxyphenylacetate 3-monooxygenase, reductase component
Energy metabolism	Electron transport	RSP_0296	cycA	Cytochrome c2 precursor.
Energy metabolism	Electron transport	RSP_0610		3-oxoacyl-[acyl-carrier-protein] reductase
Energy metabolism	Electron transport	RSP_1194	grxC	glutaredoxin 3
Energy metabolism	Electron transport	RSP_1489		thioredoxin
Energy metabolism	Electron transport	RSP_1529	trxA	thioredoxin
Energy metabolism	Electron transport	RSP_1576	trxB	thioredoxin-disulfide reductase
Energy metabolism	Electron transport	RSP_2375		Hypothetical UPF0061 protein R00982.
Energy metabolism	Electron transport	RSP_2685		CycH
Energy metabolism	Electron transport	RSP_2945	cycJ	cytochrome c-type biogenesis protein CcmE
Energy metabolism	Glycolysis/gluconeogenesis	RSP_0361	sda	L-serine ammonia-lyase
Fatty acid and cell envelope	Biosynthesis	RSP_0720	pssA	phosphatidylserine synthase
Fatty acid and cell envelope	Biosynthesis	RSP_0929	accD	acetyl-CoA carboxylase, carboxyl transferase, beta subunit
Fatty acid and cell envelope	Biosynthesis	RSP_2776	acpP	Acyl carrier protein
Fatty acid and cell envelope	Biosynthesis and degradation of murein sacculus and peptidoglycan	RSP_1240		outer membrane lipoprotein GNA33
Fatty acid and cell envelope	Biosynthesis and degradation of surface polysaccharides and lipopolysaccharides	RSP_0125	opgG	Glucans biosynthesis protein G precursor.
Fatty acid and cell envelope	Biosynthesis and degradation of surface polysaccharides and lipopolysaccharides	RSP_3187	mdoG	Glucans biosynthesis protein G precursor.
Fatty acid and cell envelope	Degradation	RSP_0409		CHAD domain superfamily
Fatty acid and cell envelope	Other	RSP_1889		integral membrane protein
Biosynthesis of cofactors, prosthetic groups, and carriers	Folic acid	RSP_0930	folC	folC bifunctional protein
Biosynthesis of cofactors, prosthetic groups, and carriers	Lipoate	RSP_2783	lipA	lipoic acid synthetase
Biosynthesis of cofactors, prosthetic groups, and carriers	Molybdopterin	RSP_0235	moaA	molybdenum cofactor biosynthesis protein A
Biosynthesis of cofactors, prosthetic groups, and carriers	Molybdopterin	RSP_1071	moaE	molybdopterin converting factor, subunit 2
Biosynthesis of cofactors, prosthetic groups, and carriers	Molybdopterin	RSP_1072	moaD	molybdopterin converting factor, subunit 1
Biosynthesis of cofactors, prosthetic groups, and carriers	Other	RSP_2658		Iron-sulfur cluster assembly family protein
Biosynthesis of cofactors, prosthetic groups, and carriers	Pyridoxine	RSP_1672	pdxJ	pyridoxal phosphate biosynthetic protein PdxJ
Regulatory functions	DNA interactions	RSP_0014		transcriptional regulator, TetR family
Regulatory functions	DNA interactions	RSP_2200		transcriptional regulator, merR family
Regulatory functions	Other	RSP_2236		transcriptional regulator
Regulatory functions	Protein interactions	RSP_4193		sigma-54 dependent transcriptional regulator
Regulatory functions	Transcription factors	RSP_2410	rpoH1	alternative sigma factor RpoH
Transport and binding proteins	Amino acids, peptides and amines	RSP_1564		permease
Transport and binding proteins	Cations and iron carrying compounds	RSP_2542		possible ATPase family protein
Transport and binding proteins	Cations and iron carrying compounds	RSP_2891		copper-translocating P-type ATPase
Transport and binding proteins	Unknown substrate	RSP_2696		ABC transporter, ATP-binding/permease protein
Transport and binding proteins	Unknown substrate	RSP_2897		transporter
DNA metabolism	DNA replication, recombination, and repair	RSP_1074	uvrC	excinuclease ABC, C subunit
DNA metabolism	DNA replication, recombination, and repair	RSP_2815	xerD	tyrosine recombinase XerD
DNA metabolism	DNA replication, recombination, and repair	RSP_4199		dnaK suppressor protein, putative
DNA metabolism	Purine ribonucleotide biosynthesis	RSP_2454	purF	amidophosphoribosyltransferase
Cellular processes	Adaptations to atypical conditions	RSP_4198	uspA	universal stress protein
Cellular processes	Detoxification	RSP_0890		toluene tolerance family protein
Cellular processes	Detoxification	RSP_1058		mercuric reductase
Central intermediary metabolism	Other	RSP_1196		methyltransferase
Central intermediary metabolism	Other	RSP_1949		phenylacetic acid degradation protein
Central intermediary metabolism	Sulfur metabolism	RSP_2738		putative exported sulfurtransferase, Rhodanese protein
Signal transduction	Two-component systems	RSP_2130		C4-dicarboxylate transport transcriptional regulatory protein dctD.
Signal transduction	Two-component systems	RSP_3105		sensor histidine kinase, putative
Mobile and extrachromosomal element functions	Transposon functions	RSP_3007		ISDvu4, transposase
Unknown function	Unknown function	RSP_0126		conserved hypothetical protein
Unknown function	Unknown function	RSP_0362		No Data
Unknown function	Unknown function	RSP_0363		No Data
Unknown function	Unknown function	RSP_0408		conserved hypothetical protein
Unknown function	Unknown function	RSP_0719		phosphatidylserine decarboxylase homolog
Unknown function	Unknown function	RSP_0999		Uncharacterized ACR, COG1678
Unknown function	Unknown function	RSP_1104		IP09907p
Unknown function	Unknown function	RSP_1193		hydrolase, carbon-nitrogen family
Unknown function	Unknown function	RSP_1204		ABC-type multidrug efflux pump
Unknown function	Unknown function	RSP_1238	fxsA	FxsA
Unknown function	Unknown function	RSP_1241		smr domain protein
Unknown function	Unknown function	RSP_1360		yggt family protein
Unknown function	Unknown function	RSP_1406		hypothetical protein
Unknown function	Unknown function	RSP_1549		Protein of unknown function DUF533
Unknown function	Unknown function	RSP_1563		bacterial luciferase family protein
Unknown function	Unknown function	RSP_1573		conserved hypothetical protein
Unknown function	Unknown function	RSP_1581		Protein of unknown function (DUF526) superfamily
Unknown function	Unknown function	RSP_1615		conserved hypothetical protein
Unknown function	Unknown function	RSP_1671		conserved hypothetical protein
Unknown function	Unknown function	RSP_1684		ATP-binding protein
Unknown function	Unknown function	RSP_1743		ATPase, AAA family
Unknown function	Unknown function	RSP_1852		Hypothetical UPF0343 protein
Unknown function	Unknown function	RSP_2121		conserved hypothetical protein
Unknown function	Unknown function	RSP_2125		Protein of unknown function (DUF1476) superfamily
Unknown function	Unknown function	RSP_2214		nifU domain protein
Unknown function	Unknown function	RSP_2219		acyltransferase, HtrB family
Unknown function	Unknown function	RSP_2387		Protein of unknown function (DUF1178) superfamily
Unknown function	Unknown function	RSP_2638		K+-dependent Na+/Ca+ exchanger homolog
Unknown function	Unknown function	RSP_2640		RDD family protein
Unknown function	Unknown function	RSP_2641		conserved hypothetical protein
Unknown function	Unknown function	RSP_2739		YeeE/YedE family protein
Unknown function	Unknown function	RSP_2763		No Data
Unknown function	Unknown function	RSP_2764		conserved hypothetical protein
Unknown function	Unknown function	RSP_2816		hypothetical protein
Unknown function	Unknown function	RSP_2952		BolA family protein
Unknown function	Unknown function	RSP_2953		glutaredoxin homolog
Unknown function	Unknown function	RSP_3067		conserved hypothetical protein
Unknown function	Unknown function	RSP_3068		conserved hypothetical protein
Unknown function	Unknown function	RSP_3378		hypothetical protein
Unknown function	Unknown function	RSP_3426		glutathionylspermidine synthase family protein
Unknown function	Unknown function	RSP_3552		Protein slyX homolog.
Unknown function	Unknown function	RSP_3597		CBS domain protein
Unknown function	Unknown function	RSP_3598		conserved hypothetical protein TIGR00043
Unknown function	Unknown function	RSP_3634		pANL56
Unknown function	Unknown function	RSP_3809		conserved hypothetical protein
Unknown function	Unknown function	RSP_3810		conserved hypothetical protein
Unknown function	Unknown function	RSP_4244		Domain of unknown function (DUF955) family
Unknown function	Unknown function	RSP_4245		conserved hypothetical protein
Unknown function	Unknown function	RSP_4248		RC171
Unknown function	Unknown function	RSP_4305	rnpB	No Data
RpoHII regulon
Energy metabolism	Biosynthesis and degradation of polysaccharides	RSP_0482	kduI	4-deoxy-L-threo-5-hexosulose-uronate ketol-isomerase
Energy metabolism	Electron transport	RSP_0108	nuoJ	nadh-quinone oxidoreductase chain j
Energy metabolism	Electron transport	RSP_0109	nuoK	nadh-ubiquinone dehydrogenase chain k
Energy metabolism	Electron transport	RSP_0110	nuoL	nadh-ubiquinone dehydrogenase chain l
Energy metabolism	Electron transport	RSP_0112	nuoN	nadh-quinone oxidoreductase chain n
Energy metabolism	Electron transport	RSP_0474	cycP	Cytochrome c precursor.
Energy metabolism	Electron transport	RSP_2785	cycF	Cytochrome c-554 precursor
Energy metabolism	Electron transport	RSP_3212	qxtA	cyanide insensitive terminal oxidase
Energy metabolism	Electron transport	RSP_3305	abc1	ABC-1
Energy metabolism	Electron transport	RSP_3537		putative nadp-dependent oxidoreductase yncb.
Energy metabolism	Entner-Doudoroff	RSP_2646	edd	Phosphogluconate dehydratase
Energy metabolism	Fermentation	RSP_3164		Isoquinoline 1-oxidoreductase alpha subunit.
Energy metabolism	Glycolysis/gluconeogenesis	RSP_2736	pgi	glucose-6-phosphate isomerase
Energy metabolism	Glycolysis/gluconeogenesis	RSP_4045	fbaB	Fructose-bisphosphate aldolase class I
Energy metabolism	Glycolysis/gluconeogenesis	RSP_4211	gapA-1	glyceraldehyde-3-phosphate dehydrogenase, type I
Energy metabolism	Other	RSP_0392		lactoylglutathione lyase
Energy metabolism	Other	RSP_2294	gloB	glyoxalase II {Oryza sativa (japonica cultivar-group);}
Energy metabolism	Pentose phosphate pathway	RSP_2734	zwf	glucose-6-phosphate 1-dehydrogenase
Energy metabolism	Pentose phosphate pathway	RSP_2735	pgl	6-phosphogluconolactonase
Energy metabolism	Sugars	RSP_2937		contains weak similarity to Xylose Isomerase
Energy metabolism	Sugars	RSP_3138		gluconolactonase
Biosynthesis of cofactors, prosthetic groups, and carriers	Glutathione and analogs	RSP_3272	ggt	gamma-glutamyltransferase
Biosynthesis of cofactors, prosthetic groups, and carriers	Heme, porphyrin, and cobalamin	RSP_1197	hemH	ferrochelatase
Biosynthesis of cofactors, prosthetic groups, and carriers	Heme, porphyrin, and cobalamin	RSP_1692	pduO	ATP:cob(I)alamin adenosyltransferase, putative
Biosynthesis of cofactors, prosthetic groups, and carriers	Heme, porphyrin, and cobalamin	RSP_2831	cobO	cob(I)alamin adenosyltransferase
Biosynthesis of cofactors, prosthetic groups, and carriers	Menaquinone and ubiquinone	RSP_1175	ubiG	ubiquinone biosynthesis O-methyltransferase
Biosynthesis of cofactors, prosthetic groups, and carriers	Menaquinone and ubiquinone	RSP_1338	ubiE	ubiquinone/menaquinone biosynthesis methyltransferase UbiE
Biosynthesis of cofactors, prosthetic groups, and carriers	Menaquinone and ubiquinone	RSP_1492		ubiquinone biosynthesis hydroxylase, UbiH/UbiF/VisC/COQ6 family
Biosynthesis of cofactors, prosthetic groups, and carriers	Menaquinone and ubiquinone	RSP_1869		2-octaprenyl-6-methoxyphenol hydroxylase
Biosynthesis of cofactors, prosthetic groups, and carriers	Other	RSP_0750		decaprenyl diphosphate synthase
Biosynthesis of cofactors, prosthetic groups, and carriers	Other	RSP_0898		4a-hydroxytetrahydrobiopterin dehydratase
Biosynthesis of cofactors, prosthetic groups, and carriers	Other	RSP_2314		2,5-diketo-D-gluconic acid reductase A
Transport and binding proteins	Amino acids, peptides and amines	RSP_1542		ABC transporter, nucleotide binding/ATPase protein
Transport and binding proteins	Amino acids, peptides and amines	RSP_3274		Hypothetical ABC transporter ATP-binding protein yadG.
Transport and binding proteins	Carbohydrates, organic alcohols, and acids	RSP_0149		two component response regulator
Transport and binding proteins	Carbohydrates, organic alcohols, and acids	RSP_0150		two component sensor kinase
Transport and binding proteins	Cations and iron carrying compounds	RSP_1546	bfr	bacterioferritin
Transport and binding proteins	Cations and iron carrying compounds	RSP_2608	corA	magnesium/cobalt transport protein
Transport and binding proteins	Unknown substrate	RSP_1895		putative transport protein
Transport and binding proteins	Unknown substrate	RSP_2802		membrane fusion protein
Transport and binding proteins	Unknown substrate	RSP_3160		membrane permeases, predicted cation efflux pump
DNA metabolism	DNA replication, recombination, and repair	RSP_1466		A/G-specific adenine glycosylase
DNA metabolism	DNA replication, recombination, and repair	RSP_2083	uvrB	excinuclease ABC, B subunit
DNA metabolism	DNA replication, recombination, and repair	RSP_2414		mRNA 3-end processing factor
DNA metabolism	DNA replication, recombination, and repair	RSP_2850	mfd	transcription-repair coupling factor
DNA metabolism	DNA replication, recombination, and repair	RSP_3077		Uncharacterized protein
DNA metabolism	DNA replication, recombination, and repair	RSP_3423	xthA1	exodeoxyribonuclease III
DNA metabolism	Purine ribonucleotide biosynthesis	RSP_0663		formate--tetrahydrofolate ligase
DNA metabolism	Pyrimidine ribonucleotide biosynthesis	RSP_3722		orotate phosphoribosyltransferase
Fatty acid and cell envelope	Biosynthesis and degradation of surface polysaccharides and lipopolysaccharides	RSP_1491		Tetraacyldisaccharide-1-P 4-kinase
Fatty acid and cell envelope	Biosynthesis and degradation of surface polysaccharides and lipopolysaccharides	RSP_2163		membrane-bound lytic murein transglycosylase b
Fatty acid and cell envelope	Biosynthesis and degradation of surface polysaccharides and lipopolysaccharides	RSP_3721		glycosyl transferase, group 1 family protein domain protein
Fatty acid and cell envelope	Degradation	RSP_0119		membrane-associated phospholipid phosphatase
Fatty acid and cell envelope	Other	RSP_0422		lipoprotein, putative
Fatty acid and cell envelope	Other	RSP_0595		outer membrane lipoprotein
Fatty acid and cell envelope	Other	RSP_0855		membrane protein, putative
Regulatory functions	DNA interactions	RSP_1083		Transcriptional regulatory protein cpxR.
Regulatory functions	DNA interactions	RSP_4210		transcriptional regulator/arsenate reductase
Regulatory functions	Other	RSP_0148		two-component sensor protein
Regulatory functions	Other	RSP_2631		usg protein
Regulatory functions	Other	RSP_3430		Transcriptional regulatory protein qseB.
Regulatory functions	Other	RSP_3431		atp-binding region, atpase-like:histidine kinase, hamp region:histidine kinase a, n-terminal
Regulatory functions	Transcription factors	RSP_0601	rpoH2	RNA polymerase sigma-32 factor.
Cellular processes	Detoxification	RSP_1057	merA1	mercuric reductase
Cellular processes	Detoxification	RSP_2389		glutathione peroxidase famly protein
Cellular processes	Detoxification	RSP_2693		Superoxide dismutase [Fe].
Cellular processes	Detoxification	RSP_3263		predicted multicopper oxidase
Cellular processes	Toxin production and resistance	RSP_2803		AcrB/AcrD/AcrF multidrug efflux protein
Central intermediary metabolism	Other	RSP_0897		glutathione S-transferase
Central intermediary metabolism	Other	RSP_1258		hydrolase, alpha/beta hydrolase fold family
Central intermediary metabolism	Other	RSP_1397		glutathione S-transferase family protein
Central intermediary metabolism	Other	RSP_3072	sndh	L-sorbosone dehydrogenase
Central intermediary metabolism	Phosphorus compounds	RSP_0782		phosphatase, Ppx/GppA family
Protein synthesis/fate	Amino acid biosynthesis	RSP_0398		glutamate dehydrogenase
Protein synthesis/fate	Degradation of proteins, peptides, and glycopeptides	RSP_0686		ATP-dependent Clp protease adaptor protein ClpS
Protein synthesis/fate	Degradation of proteins, peptides, and glycopeptides	RSP_1490		ATP-dependent protease La domain protein
Protein synthesis/fate	Protein folding and stabilization	RSP_1219	grpE	co-chaperone GrpE
Protein synthesis/fate	tRNA and rRNA base modification	RSP_2971		S-adenosylmethionine:tRNA ribosyltransferase-isomerase
Unknown function	Unknown function	RSP_0151		conserved hypothetical protein
Unknown function	Unknown function	RSP_0152		ATPase family associated with various cellular activities (AAA) subfamily, putative
Unknown function	Unknown function	RSP_0269	tspO	TspO
Unknown function	Unknown function	RSP_0423		oxidoreductase, aldo/keto reductase family
Unknown function	Unknown function	RSP_0557		Domain of unknown function (DUF1127) family
Unknown function	Unknown function	RSP_0799		metallo-beta-lactamase family protein
Unknown function	Unknown function	RSP_0896		DUF482
Unknown function	Unknown function	RSP_1591		conserved hypothetical protein
Unknown function	Unknown function	RSP_1956		conserved hypothetical protein
Unknown function	Unknown function	RSP_1985		conserved hypothetical protein
Unknown function	Unknown function	RSP_2225		hypothetical protein
Unknown function	Unknown function	RSP_2268		metallo-beta-lactamase family protein
Unknown function	Unknown function	RSP_3075		conserved hypothetical
Unknown function	Unknown function	RSP_3076		conserved hypothetical protein
Unknown function	Unknown function	RSP_3089		Protein of unknown function (DUF636) family
Unknown function	Unknown function	RSP_3310		oxidoreductase, short chain dehydrogenase/reductase family
Unknown function	Unknown function	RSP_3329		conserved hypothetical protein
Unknown function	Unknown function	RSP_4144		Uncharacterized ACR, COG2135 superfamily
Unknown function	Unknown function	RSP_4209		putative acyltransferase, putative
