# Supplementary material for: Convergence of the Transcriptional Responses to Heat Shock and Singlet Oxygen Stresses
Source: PLoS Genet. 2012 Sep 13;8(9):e1002929. doi: 10.1371/journal.pgen.1002929 (PMC3441632; doi:10.1371/journal.pgen.1002929)
Supplement: Table S2 — Predicted promoter sequences of RpoHI and RpoHII target genes. (XLS) [file pgen.1002929.s003.xls]

## Sheet: Sheet1
Locus	predicted promoter sequence
diff Exp HI/II, chip-chip HI/II	35 promoters
RSP_1760	ATGGCGACG-GCCCGCGCGAAGCCTATAT
RSP_1825	GTTGTTCCT-GAACCGATTGAGACCATAT
RSP_1840	ATTGCCCGAAGGGGCTCTCGATCCTACTT
RSP_2218	ATTGCCGGGCTTCCCCGGCGGCACCACCT
RSP_2261	CTGGAAGGG---ATGCGCTCCATCGAGTT
RSP_2265	CTGGCGAGCCGGTCCCGGGCATCCTATAT
RSP_2388	GTTGATAAG-GCGGCTGCCGCCCCTAAAT
RSP_2421	CTGGCGTTT-GCGCCGTGGCACGTTACAT
RSP_2481	CTTCCCCTG-TCGGCCGGAGTGACTATGT
RSP_2569	CTTGCAGCC---GATACGCACCAACATGG
RSP_2617	CTTGCGCAG-CGGAACGGCGCGCCTAGAT
RSP_2625	CTTTCCATCGGACGCGCGGAGGCCTATCT
RSP_2710	CTTGAGGAAGTGCTGGCCATGGACCATCT
RSP_2718	CTTGCGCTG-GAATTGGCGCATGGCACTC
RSP_2806	GTTGACACCGGGCTGCCGCGCCACCAGAT
RSP_2805	CTTTGTCGCGGTCGGGCGGCGCCCTATCT
RSP_2966	TTGGAGACT-CAGGCCCGGGCCTCTATAT
RSP_2973	CTTTACCGG-GACTGTTGAACAACTAAAA
RSP_0011	GTGGCGAAG-CCACGCGCACCTCCTATAT
RSP_0100	CTTTTGCGT-GCGGCATCAAGGCCTATCT
RSP_0370	CTTGGCAGCCCGCAGGCGGCGCTCTATAT
RSP_0472	TTTGTCATC-GGCTGCAAAGGCCCCATCT
RSP_0570	GTTGGCACAGCGGCCCGGCGCGCCTACAT
RSP_0665	ATTGAACGG-CCCGCGCTTATGTCTATCT
RSP_0847	CTTGCCGTGCGAGCGAGGCACGCACATGT
RSP_0870	CTTGATTTT-TCGCCACATGACACCAGAC
RSP_1025	CTTGCCGAGGCCCGGCAGGCCCACCAGCA
RSP_1076	CTTGTTCGGCACCCGGCCTCGGCCTACAT
RSP_1174	ATGGCGGAT-CAGGCTGGCGGCGTTATAT
RSP_1207	CTTGGTCCC-CCGGTTGTCGCGCCTATAT
RSP_1239	GTGGACTTGCCGCGGGGCCTCCCCTACAT
RSP_3327	CTTGGCCGAAGCGCCGCGCCGGCCTATCT
RSP_3599	CTTGCCTTGGGGCCATCGCGACCCCACTC
RSP_3601	CTTGCCCGATCCCGAAGGCCCCACGAGCC
RSP_1421	CTGGAAAAACGGGCGCCTCGATCCTAGAT
diff Exp HI, chip-chip HI/II	81 promoters
RSP_3957	CTTGCCACC-GAGGTGGCGGGCGCCAACA
RSP_4193	CTGGCAAGTTCTTCTCGCTGGTGTCATAT
RSP_4248	CGTGTCGGC---ACGGCCTTCATCGACAT
RSP_1475	CTTGCGGGG---GACATCTTCGGCGAGTT
RSP_1489	CTTGGCCTTTGGCAGACCGGCGCGCATAT
RSP_1529	CTTGACGCGGCAGGGGGCCATCCTTACTT
RSP_1531	GTTGTGCCCCCGGATCGGCGACTCCATAT
RSP_1563	CTTGGCGGGCTCGATGCCGGACCCCATAT
RSP_1564	GGTGCATCT-TGCGGATCTTTGCTTAAAT
RSP_1572	CTTGCAAGGGTGGGGCCCGCCGCCCATAT
RSP_1581	CTTGCGCGCAAGGTGGCGCACGACCATAT
RSP_1671	CTTGATCGGAGAGCAGAAGGCCAATATCT
RSP_1684	CTTGTGCTCGGCCAGGAAGGCCGCCATTT
RSP_1742	CTTGCGCAG-GGACGGGCGGCGATTACAT
RSP_1797	CTTGGAACC-GCGCGTCGCGTGCATATAT
RSP_1843	CTTGCCCGT---CGAATAGGCCTCGAACT
RSP_1852	CTTTCCGAC---GCGCAGAAGGCCCATCT
RSP_1889	CTTGAATTGCGGGGCCAGCTTTCCAATAT
RSP_1949	CTGGACCTCGGGCCCCGCATTCCCTATAT
RSP_2121	CTTTTCCCGGGCGGCGGGAATGCTCATCT
RSP_2125	CTTGCCCGGCCCTGCGCGCGAGGGCATAT
RSP_2200	CTGGTATCT-CTGTCCGGGCGATCCATCT
RSP_2214	CTTGACTTGGCGGGTCGGGAAGCGCATAT
RSP_2219	CTTGAGGTTCGCAGGACGGGTCTCTATGT
RSP_2236	CTTGCAATG-ATAAGCACGCTTATTATAT
RSP_2410	CTGGCATCGCGACGGTTCCTTGAACATCT
RSP_2412	CTTGAACTTCCGCGCCCGCCACGCCACCT
RSP_2454	GGTGACAGCGGCGTGACAAGCCACTACAT
RSP_4043	CTTTTCCTGACCGCGCGCGGCCACTAGGT
RSP_2649	CTTTCCCTGCCCGCCCGCGGCCTCCATAT
RSP_2658	CTTGTGACCTGTTTTGCCCCATCCTATAT
RSP_2685	CTTTTGTGCGTCAGCCAGACCCCTTACAT
RSP_2696	CTGGCAATCCGGGTGAGGGCGGCTTAGGT
RSP_2738	CTTGATTTTTCCGCTCCCGCGGCCGATCT
RSP_2763	CTTGAAATT-CAGCGCAGTTTCCGCATAT
RSP_2764	CTTGAAATT-CAGCGCAGTTTCCGCATAT
RSP_4305	CTTGACGAGGCGCCTTGGCTGGCTTAGGT
RSP_2776	GTTTCATTGAAGGGGCAGAGTGACTAAAT
RSP_2783	CTGGCTTCGCCGCGCGCGACGGCCTATAT
RSP_2816	CGTGAAGTCGGCTGAAAAGCCATATATAT
RSP_2891	CTTGACCTTGCCCCGGTGGAACGCCTTCT
RSP_2897	CTGGAGCATCCGCCGCCCCGGCCCCATAT
RSP_2945	GTGCACCGGGCGCTCACCGAGCGCTATCT
RSP_2952	CTTGCGCGGCCCGGACGCCCGTCATACAT
RSP_2953	ATGGACGGCGCGCATGGCGAACTCCACGC
RSP_0125	CTTGCAAGT-GCCTGCGGCACAACCATAT
RSP_0126	CTTGAACGG-CTGGACGGGATGGACATAT
RSP_0235	CTTGTGGGCGGAGTGTCGCAGCCCTACCT
RSP_0244	CTTCACCTGCGGGCACTGAGGCCCTATCT
RSP_0296	AGTGATTGT-GTGCCGGCGGCACCTATAT
RSP_0357	CTTGAATTT-GCTTTTTGGATGACCAGTT
RSP_0361	GTGGATGGC-GCGAAAGGCGGCGCCATGT
RSP_0363	ATTGATTATGGCTCTTGCCGGGCATAACT
RSP_0554	CTTGCTGGAGAGGCTCCGCGGGGCCATAT
RSP_0559	CTCGCACCGGCAGGCGGCCCTCCCTATAT
RSP_0610	TTTGTGCGTTCTTGAGGGGTCCATCATGT
RSP_0872	ATTGCGCGAAGACCCGGCAGGTCGTAAAT
RSP_0890	AGCTACTCGCAGACCCGGCTCCTCTATCT
RSP_0923	CTTCTCCTT--CGGATCGCTCAGCTATAG
RSP_0929	ATTGCATTTCCCGCCCCTCCGGACTATCT
RSP_1058	CTGGCCGTCGCGCGGGCAAGACCCCATCT
RSP_1071	CTTTGCCGA---TCTCTCGAGCCTCAGGG
RSP_1072	CTGTTCCTCGGCACCGGGCTCGAGCATCT
RSP_1104	CTTGTTCCG-CCCTTCCCCGGCGGTATAT
RSP_1169	GTTGACTTGACCCCTCCATCCCCTTACAT
RSP_1173	CTTGCAGCCCCAAATCCCCCCCCCTATAT
RSP_1193	CGTGAGCTATGCCGAGACCGACGTCAGCA
RSP_1194	CTGGCGCGCGTTGCGAAGGACACCTAAAT
RSP_1238	TTGGTATGGATAGCGATCCCTCCCTATGT
RSP_1360	GTTGCCCTT--TGGCGGGCCCGTCTATAC
RSP_1406	CGTGCAGTGGAACCGGACAAGGCCCAAAT
RSP_1408	CTTGAATTCAAGCGGATCCGCGACCACCT
RSP_3809	CGTGCCTAT-GCCGCGCCCGAGGACAGTT
RSP_3810	CTTGCCTCG-TGTTCGATTTTGATTATCT
RSP_3007	CTTGAGAGC---AGCGTTCATTTCTTTTC
RSP_3105	GTTGCGAAA-TCGGAGCCGGGGATCATAT
RSP_3187	CTTGATCTG--GCGCCGATTCGCCCACAT
RSP_3378	CTTGACTCACGATCCCTCACACCCCATCT
RSP_3426	CTGGCGCCGGGGCGCGCGAACGCATAGGT
RSP_3597	CTGGCGCGG-CCATTCGGAAAGGACAGAT
RSP_3896	CGGTAACCG--GCGGGGGGGATGCTACAG
diff Exp HII, chip-chip HI/II	28 promoters
RSP_4209	GTGGACATC-GCTCCGAAAGGCTCTACCT
RSP_1466	CTGTTCATT-CCTGATCGCGCGCCTATCT
RSP_1490	TTTGCCTGA-TCGATGGGGCGGGCTAGTT
RSP_1869	CTGGACGACCCGCGTCCGGGCCTCTAGCT
RSP_2083	CTTGTTCGC-GAACAAAAACGGATCAAAT
RSP_2163	CTTGCGCGG-CACGGCGCCCGGCCTACAG
RSP_2389	TTTGACGTA-TTTCGTTCGCCGCCTATGC
RSP_4045	ATTGATATGCGCATTTCGCCGGTCTAAGT
RSP_2631	ATTGAAAAA-TCGCCAGACTGCGGCATCC
RSP_2646	CTTTCCCTTGCGCCCGCTTTGCGCTAGTT
RSP_2693	CTTGACCTTGCCGTAACCTGCGCTCTTAT
RSP_0148	CTGGCAACG-AGATGGCGGACCGCTATCT
RSP_0150	ATTGGCAGC-GGGGCCCGGCGCACTAGGC
RSP_0152	ATTGAAAGG-TCCTGCCAGTAAACTATGT
RSP_0423	CTTGCCATC-GCAGGCAGGCGGGCTAGGC
RSP_0557	ATTGCCGACATCAAGCCGCCGGCTTATTT
RSP_0601	CGTGAGCGG-GGGCAGCGCGAAAATATGT
RSP_0686	CTTGACCCT---TCGTCCGCTTCACATGT
RSP_0750	GTGGACGTCCACCGGAAAGGCGTCTATAT
RSP_1175	CTTTTGGCC---TGATCTTTGATCCATGT
RSP_1219	GGTTCCTCTCTGGTGGTCTCTCCCTATAT
RSP_1258	ATTGACCAG-GCAGGGCCGCGCCCTAGTT
RSP_1338	ATTGCAGCC-CCCGCGCCCGGCCCTATAA
RSP_3075	GTGGACCCG-CCCTGCCGCCGCTCTAGCT
RSP_3076	CGGGAAGTT--CATGGTCAACCAGTATGT
RSP_3212	CTTGCCCTC--GGCCCGCGGGCGCTAGAT
RSP_3305	CTTGCGTTG-CCCCTTGCCCAGCCTAGTT
RSP_3721	CTGGACCAG---CTGCGGCCGGCGGACCT
diff Exp HI, chip-chip HI	21 promoters
RSP_1204	GTTTCCTTC-GGGGGAAACACACCTATAT
RSP_4244	CTTTCCGATGCCGACGTGCTGAGCCAGCT
RSP_4245	CTTCCGGCCTTGCCGCCTCATCTCCATAT
RSP_1549	ATTGCGCGGGAGCGGACGCCTTCCCATAT
RSP_1576	CTTCCGGCCCGCTGCGGCAGGTCCTATAT
RSP_2130	CTGTATTCG--AGGTCCAGCTCCCCATAT
RSP_2375	CTTGTTCCGAGCGCCCCGGGGGCGCATAT
RSP_2387	ATTGAACCTCGCGGGATCCACCTTTACCT
RSP_2540	CTTTGATCCGGGGGCGCGAACCAATAACT
RSP_2638	CTTGCAATG-TCCGCGGCTCTGCCCACTT
RSP_2640	CTTGCGCCGGGGCCAAGGCACTCCGACAT
RSP_2641	CTTGCGCAG-GGGCGGAAACTTCCCATCT
RSP_0408	CTTGCGGAGGCTCGGGCCGCTTCCCATCT
RSP_0719	GTTGCAATGCGGGAGCCGGATGGTTTTAT
RSP_0999	CTTGAGCCGGTGCCTGCGCCGCCCCATAG
RSP_1016	CTTGAAATCGCCGCGGCGCCTGCCCAGAT
RSP_1196	CTTGCAATCCCATCCCCGCCCCCTTACCT
RSP_3067	CTTCGCCGGGACGGACGGCATCTCCAGAT
RSP_3552	CTTGCGCTCGGTCACATCCGCACCGAAAT
RSP_3634	ATTGATTGCTGCCTTTTGCGTGTGTATAT
RSP_4276	CTTGAAGCT---ACAGTGGCTGTAGATCG
diff Exp HII, chip-chip HII	57 promoters
RSP_0474	GTGGTGGGG---CATCTGCCGATCCAGAG
RSP_1057	CTTGCCGCG-CTCTCGGCGCTGCCTATCG
RSP_1197	GTTGACCCC-GGTCCATATGCCTTTATGT
RSP_3263	GCGGAAATCCGGGCCGTGCTGGACTATAT
RSP_3866	ATGTCGTCG---ATCTTCTGTTTGTAGCT
RSP_4144	GCGGCGCGC-CGGAGCGCGCGCGCTATAT
RSP_4210	CTTGACGCG-TGCCTGCATTATTCCATAA
RSP_1492	CTGGACAAT-CCCGTGACGCCGGCCATAT
RSP_1542	CTTGGCCGA-GGGGTTCTTCCTCGCATTT
RSP_1546	CTTGACACG-ATGCGGAAGTGCGACAGTT
RSP_1591	CTTGCCCCC--TGCTTCTCCGCACTAGCT
RSP_1692	GTCGCTTTT-TCCGCCCGGGCCGCTACAT
RSP_1895	CTGGATCAG---GAAGCCGCGCACGAGAC
RSP_1956	TTTGCTGGC-AACGGATCCAGTTCTACAT
RSP_1985	CTTGGCAGA-TGCGCGAACCGTCCTAGAC
RSP_2225	CTTGAAACG--CGGCGCGCCCTGCTATCA
RSP_2268	ATTTCCCTC-GCCCTCCCCTGCCCTAGAT
RSP_2294	CTTGTCCGG-GCAGAGTTCCGGGCCACAC
RSP_2314	CTTGACGTG-CGGCGCGCCCGGCCCATCC
RSP_2414	CTGGCGGGC-GGTTCGCGCTGCGCTATCC
RSP_2608	CTTGTCGCG-CCGGATGGCTGCGCTAAGC
RSP_2734	ATTTACCCC-GGCGGGGGGCGCGCTAGAC
RSP_2785	ATGTCTGTC--GCGACCGGCGGGCTAGAT
RSP_2850	GTTGACGCG-GCGGCGCGCCCTGTTAAGT
RSP_2831	CTGGATCTC--GTTTCTCGCGGGCTATCT
RSP_2803	AGTGAGCGCTCGATGAACATCTCGGAAAT
RSP_2802	ATTTTCTTT-CGAAGCTTCGGTGCTAAGT
RSP_2937	CCTTCCTTCATCGCCATCGCGCGCTATGC
RSP_2971	CTTGCCTTCCCCGTGCCGGCACTCCAAGT
RSP_0112	CTGGATCTTCGCCTCGATCACGCTCATCT
RSP_0119	CTTGCTCTC-CCTGCCGCAGCCCCTATCA
RSP_0269	CTGGGGAACCGGGCCAACCCGATCTAGGT
RSP_0392	GTTTCCTTT-CCGCCCGCGCGTGCTAGCT
RSP_0398	TTTGAGGGAGGGTTGGGGCGGAATTATGG
RSP_0595	ATGGCGCGC---AAGCTCGAGCGGCATGT
RSP_0663	CTCGACCTTCTTCCTGCCCGGCGCTAGAT
RSP_0782	ATTGACGGA-GCCTCCTCAGCCATTACCT
RSP_0799	CTGGTGACGCATGTGATGATCCACGAACT
RSP_0855	CTTCCCCTC--CGCTCCCAAGCGCTAGCT
RSP_0896	CTTGACCCC-GACCCGCGCCGCCCCAGTT
RSP_1083	ATTGTCACC-GCGCCGAAACACGCTAAGG
RSP_1397	CTGGCTGGCCCGGCTTCGCATCCGGAGAA
RSP_3072	ATTGACCGT-CCCGCCGGCGGCGCTAGCC
RSP_3077	CTTGACCCG-TCCCCCGCGGCCCCTAGCC
RSP_3089	CTGTACGGC-ACGCAGCCCCGGTCTATCT
RSP_3138	CGTGTCCCTGCGAGCGCGCCGGCCTATAT
RSP_3160	CTGGACGCT-CGCCCCCCGGAGGTCATTA
RSP_3164	CTTGACGCA-GCGCCTTCGGCCGCTAGGT
RSP_3272	CTTGACCCG-GCCTCTGCACGGGCCAGTT
RSP_3274	CTTGTTCGG-CGCCCGCCGCGCCCTAAGT
RSP_3310	CTGGACCTG-CGGCGCCGGCGCCCTAAGC
RSP_3329	CTGGCCGGC-TTGCGGCAGGCGCCTAGAT
RSP_3423	CCGGCCGCGCACAGCCCGCCCCGCCACAT
RSP_3430	TTCGCCCCG-CGCGCGGCGCGTGCTAGCT
RSP_3537	CTTCCCGAG-CGGGGCTTCGGCACTACAT
RSP_3722	CTTGACCGGGCGGCGGCGGCTTCCCATCG
RSP_3861	CGGGTGGAG---AAGATCCTTCTCCAAAT
