# Supplementary material for: Convergence of the Transcriptional Responses to Heat Shock and Singlet Oxygen Stresses
Source: PLoS Genet. 2012 Sep 13;8(9):e1002929. doi: 10.1371/journal.pgen.1002929 (PMC3441632; doi:10.1371/journal.pgen.1002929)
Supplement: Table S3 — Bacterial strains and plasmids. (XLS) [file pgen.1002929.s004.xls]

## Sheet: Sheet1
Plasmid	Relevant properties	Ref
pIND4	Kanr R. sphaeroides-E. Coli shuttle vector with IPTG-inducible promoter	Ind AC, Porter SL, Brown MT, Byles ED, de Beyer JA, Godfrey SA, Armitage JP. Inducible-expression plasmid for Rhodobacter sphaeroides and Paracoccus denitrificans. Appl Environ Microbiol. 2009 Oct;75(20):6613-5.
pSUP202	Tcr R. sphaeroides suicide plasmid	Simon, R., U. Priefer, and A. Puhler. 1983. A broad host range mobilization system for in vivo genetic engineering: Transposon mutagenesis in gram negative bacteria. Bio/Technology. 784-791
pUC19	Ampr Cloning vector	Celeste Yanisch-Perron, Jeffrey Vieira, Joachim Messing, Improved M13 phage cloning vectors and host strains: nucleotide sequences of the M13mpl8 and pUC19 vectors, Gene, Volume 33, Issue 1, 1985, Pages 103-119
pYSD40	rpoHI cloned into pIND4	This study
pYSD41	rpoHII cloned into pIND4	This study
pYSD42	FLAG-rpoHI cloned into pIND4	This study
pYSD51	pSUP202 plasmid containing a promoterless lacZ gene	This study
pSI50	Promoter region of RSP_1207 cloned into pSUP202 immediately upstream of lacZ gene	This study
pSI51	Promoter region of RSP_1173 cloned into pSUP202 immediately upstream of lacZ gene	This study
pSI52	Promoter region of RSP_2314 cloned into pSUP202 immediately upstream of lacZ gene	This study
pSI53	Promoter region of RSP_3274 cloned into pSUP202 immediately upstream of lacZ gene	This study
pSI54	Promoter region of RSP_2389 cloned into pSUP202 immediately upstream of lacZ gene	This study
pSI55	Promoter region of RSP_2617 cloned into pSUP202 immediately upstream of lacZ gene	This study
pSI56	Promoter region of RSP_1531 cloned into pSUP202 immediately upstream of lacZ gene	This study
pSI57	Promoter region of RSP_1408 cloned into pSUP202 immediately upstream of lacZ gene	This study
pHAG15	(Tcr, Tpr) Interrupted rpoHII gene cloned into pSUP202	This study
pHAG13	2.9 kb genomic region containing rpoHII cloned into pUC19	This study
pHAG14	Tpr Interrupted rpoHII gene cloned into pUC19	This study
Strain	Relevant properties	Ref
DH5α	E. coli Φ80dlacZ ∆M15 (argF-lac) U169 recA1endA1 hsdR17(r-m+) supE44- thi-1gyrA96 relA1 phoA	Bethesda Research Laboratories. 1986. BRL pUC host: E. coli DH5a competent cells. Focus 8(2):9.
S17-1	E. coli recA1 pro thi; has the tra genes from plasmid RP4 integrated in the chromosome	Simon, R., U. Priefer, and A. Puhler. 1983. A broad host range mobilization system for in vivo genetic engineering: Transposon mutagenesis in gram negative bacteria. Bio/Technology. 784-791
2.4.1	R. sphaeroides strain 2.4.1	Lab strain
ΔrpoHI	2.4.1 ΔrpoHI	Karls, R. K., J. Brooks, et al. (1998). "Metabolic roles of a Rhodobacter sphaeroides member of the sigma32 family." J Bacteriol 180(1): 10-19.
ΔrpoHII	2.4.1 ΔrpoHII::Tpr	Green, H. (2007). The function of two alternate sigma factors, RpoH(I) and RpoH(II), in Rhodobacter sphaeroides. United States -- Wisconsin, The University of Wisconsin - Madison. Ph.D.: 157.
ΔrpoHI/II	2.4.1 ΔrpoHI ΔrpoHII::Tpr	Green, H. (2007). The function of two alternate sigma factors, RpoH(I) and RpoH(II), in Rhodobacter sphaeroides. United States -- Wisconsin, The University of Wisconsin - Madison. Ph.D.: 157.
YSD105	ΔrpoHI carrying pYSD40	This study
YSD106	ΔrpoHII carrying pYSD41	This study
YSD113	ΔrpoHI carrying pYSD42	This study
SI1	HAG3 with pSI50 integrated into the genome	This study
SI2	HAG3 with pSI51 integrated into the genome	This study
SI3	HAG3 with pSI52 integrated into the genome	This study
SI4	HAG3 with pSI53 integrated into the genome	This study
SI5	HAG3 with pSI54 integrated into the genome	This study
SI6	HAG3 with pSI55 integrated into the genome	This study
SI7	HAG3 with pSI56 integrated into the genome	This study
SI8	HAG3 with pSI57 integrated into the genome	This study
SI9	SI1 carrying pYS40	This study
SI10	SI2 carrying pYS40	This study
SI11	SI3 carrying pYS40	This study
SI12	SI4 carrying pYS40	This study
SI13	SI5 carrying pYS40	This study
SI14	SI6 carrying pYS40	This study
SI15	SI7 carrying pYS40	This study
SI16	SI8 carrying pYS40	This study
SI17	SI1 carrying pYS41	This study
SI18	SI2 carrying pYS41	This study
SI19	SI3 carrying pYS41	This study
SI20	SI4 carrying pYS41	This study
SI21	SI5 carrying pYS41	This study
SI22	SI6 carrying pYS41	This study
SI23	SI7 carrying pYS41	This study
SI24	SI8 carrying pYS41	This study
SI25	SI1 carrying pIND4	This study
SI26	SI2 carrying pIND4	This study
SI27	SI3 carrying pIND4	This study
SI28	SI4 carrying pIND4	This study
SI29	SI5 carrying pIND4	This study
SI30	SI6 carrying pIND4	This study
SI31	SI7 carrying pIND4	This study
SI32	SI8 carrying pIND4	This study
